# Supplementary material for: Silybin Mitigates Post-Myocardial Infarction Heart Failure in Mice via Modulation of HIF-1α-Driven Glycolysis and Energy Metabolism
Source: Nutrients. 2025 Aug 28;17(17):2800. doi: 10.3390/nu17172800 (PMC12430516; doi:10.3390/nu17172800)
Supplement: Supplementary file 1 [file nutrients-17-02800-s001.zip]

Archive with 1 entries (1 files):
- nutrients-3788041-supplementary.pdf
